# Supplementary material for: How to Assess the Existence of Competing Strategies in Cognitive Tasks: A Primer on the Fixed-Point Property
Source: PLoS One. 2014 Aug 29;9(8):e106113. doi: 10.1371/journal.pone.0106113 (PMC4149522; doi:10.1371/journal.pone.0106113)
Supplement: R code S1 — Downloadable fp package. (GZ) [file pone.0106113.s001.gz]

Archive with 12 entries (9 files):
- fp
- fp/DESCRIPTION
- fp/man
- fp/NAMESPACE
- fp/R
- fp/R/fp.r
- fp/man/fp1-class.Rd
- fp/man/fpAnova.Rd
- fp/man/fpDensDiff.Rd
- fp/man/fpGet.Rd
- fp/man/fpPlot.Rd
- fp/man/normMix.Rd
