# Supplementary material for: How to Assess the Existence of Competing Strategies in Cognitive Tasks: A Primer on the Fixed-Point Property
Source: PLoS One. 2014 Aug 29;9(8):e106113. doi: 10.1371/journal.pone.0106113 (PMC4149522; doi:10.1371/journal.pone.0106113)
Supplement: R code S1 — Downloadable fp package. (GZ) [file pone.0106113.s001.gz › fp/DESCRIPTION]

Package: fp
Type: Package
Title: fp: Determine and test the fixed-point property in response time
        data
Version: 1.0
Date: 2013-12-09
Author: Leendert van Maanen
Maintainer: Leendert van Maanen <l.vanmaanen@uva.nl>
Description: Package to compute and test the fixed-point property in response time (RT) data. If the data is generated from binary mixture distributions with differing mixture proportions, then there exist a point in probability density that is equal for all distributions. The package contains R code to compute the shared density points of pairs of distributions, and to test whether these differ between pairs of distributions or not.
License: GPL-2
Depends: BayesFactor, methods
Packaged: 2014-01-08 12:43:30 UTC; leendert
