# Supplementary material for: How to Assess the Existence of Competing Strategies in Cognitive Tasks: A Primer on the Fixed-Point Property
Source: PLoS One. 2014 Aug 29;9(8):e106113. doi: 10.1371/journal.pone.0106113 (PMC4149522; doi:10.1371/journal.pone.0106113)
Supplement: R code S1 — Downloadable fp package. (GZ) [file pone.0106113.s001.gz › fp/NAMESPACE]

exportPattern("^[[:alpha:]]+")
exportMethods(
    "plot" 
)
exportClasses(
    "fp1" 
)
import(BayesFactor)
