# Supplementary material for: How to Assess the Existence of Competing Strategies in Cognitive Tasks: A Primer on the Fixed-Point Property
Source: PLoS One. 2014 Aug 29;9(8):e106113. doi: 10.1371/journal.pone.0106113 (PMC4149522; doi:10.1371/journal.pone.0106113)
Supplement: R code S1 — Downloadable fp package. (GZ) [file pone.0106113.s001.gz › fp/man/fpDensDiff.Rd]

\name{fpDensDiff}
\alias{fpDensDiff}
\title{
Function to compute the crossing point of two kernel-based distribution functions
}
\description{
This function takes a list of \code{fp1} objects, and computes at which point the distributions cross each other. 
}
\usage{
fpDensDiff(object)
}
%- maybe also 'usage' for other objects documented here.
\arguments{
  \item{object}{
a list of \code{fp1} objects
}
}
\value{
An m * n-array containing the crossing points of the pairs of distributions, with n the length of the list of \code{fp1} objects, and m the number of pairs of distributions.
}
\references{
Van Maanen, L. & Van Rijn, H (submitted). The fixed-point property in concurrent processing. Manuscript submitted for publication.
}
\author{
Leendert van Maanen (l.vanmaanen@uva.nl)
}

\seealso{
\code{\link{fpGet}},\code{\link{fpAnova}}
}

\examples{
## generate data
p <- c(.1,.5,.9)
rt <- sapply(1:3, function(i) {rnormMix(10000, c(1,2), c(1,1), p[i])})
dat <- data.frame(rt=c(rt), cond=rep(1:3, each=10000), pp=rep(1:50, each=200, times=3))

## compute the list of fp1 objects
res <- tapply(1:nrow(dat), dat$pp, function(X) {fpGet(dat[X,], 1000, bw=.75)})

## get the crossing points
crosses=fpDensDiff(res)
boxplot(t(crosses), frame.plot=FALSE,xlab="Crossing point", ylab="Condition pair",names=c("1-2","2-3","1-3"), horizontal=TRUE)
}
