# Supplementary material for: How to Assess the Existence of Competing Strategies in Cognitive Tasks: A Primer on the Fixed-Point Property
Source: PLoS One. 2014 Aug 29;9(8):e106113. doi: 10.1371/journal.pone.0106113 (PMC4149522; doi:10.1371/journal.pone.0106113)
Supplement: R code S1 — Downloadable fp package. (GZ) [file pone.0106113.s001.gz › fp/man/fpGet.Rd]

\name{fpGet}
\alias{fpGet}
\title{
Function to compute densities and density differences for three or more data sets
}
\description{
This function computes standard kernel-based density functions for a response time data set with three or more conditions. In addition, it computes the pairwise differences for each pair of density functions.
}
\usage{
fpGet(dat, n = 512, bw = "nrd0")
}
%- maybe also 'usage' for other objects documented here.
\arguments{
  \item{dat}{
n*2 dataframe or matrix with in col 1: RT (the values for which to compute the density); col 2: condition (an index)
}
  \item{n}{
the number of equally spaced points at which the density is to be estimated. See \code{\link{density}} for details.
}
  \item{bw}{
the smoothing bandwidth to be used. See \code{\link{density}} for details.
}
}
\value{
an object of class \code{fp1}, with the following components.

\item{dens }{list of objects from class \code{density}}
\item{diff }{dataframe of the density differences}
\item{dat }{dataframe with the input data}

}
\references{
Van Maanen, L. & Van Rijn, H (submitted). The fixed-point property in concurrent processing. Manuscript submitted for publication
}
\author{
Leendert van Maanen  (l.vanmaanen@uva.nl)}

%% ~Make other sections like Warning with \section{Warning }{....} ~

\seealso{
\code{\link{density}}.
}
\examples{
### one data set or participant
## generate data
p <- c(.1,.5,.9)
rt <- sapply(1:3, function(i) {rnormMix(1000, c(1,2), c(1,1), p[i])})
dat <- data.frame(rt=c(rt), cond=rep(1:3, each=1000))

## compute one fp object
fpobject <- fpGet(dat, 1000, bw=.75)


### multiple participants
## generate data
p <- c(.1,.5,.9)
rt <- sapply(1:3, function(i) {rnormMix(10000, c(1,2), c(1,1), p[i])})
dat <- data.frame(rt=c(rt), cond=rep(1:3, each=10000), pp=rep(1:50, each=200, times=3))

## compute the list of fp1 objects
res <- tapply(1:nrow(dat), dat$pp, function(X) {fpGet(dat[X,], 1000, bw=.75)})


}
